# Supplementary material for: Cell-Penetrating Peptides-Based Liposomal Delivery System Enhanced Immunogenicity of Peptide-Based Vaccine against Group A Streptococcus
Source: Vaccines (Basel). 2021 May 12;9(5):499. doi: 10.3390/vaccines9050499 (PMC8151947; doi:10.3390/vaccines9050499)
Supplement: Supplementary file 1 [file vaccines-09-00499-s001.zip]

Archive with 1 entries (1 files):
- vaccines-1172591-supplementary.pdf
